# Supplementary material for: Immunogenicity and Neutralization of Recombinant Vaccine Candidates Expressing F and G Glycoproteins against Nipah Virus
Source: Vaccines (Basel). 2024 Aug 31;12(9):999. doi: 10.3390/vaccines12090999 (PMC11436239; doi:10.3390/vaccines12090999)
Supplement: Supplementary file 1 [file vaccines-12-00999-s001.zip]

Archive with 5 entries (5 files):
- Supplementary Figure S1 Phylogenetic analysis of F and G.pptx
- Supplementary Table S1. List of isolates.pdf
- Supplementary Table S2. Amino acid similarity.pdf
- Supplementary Table S3. Nucleotide sequences similarity.pdf
- Supplementary Table S4. Multiple Comparison test.pdf
